# Supplementary material for: Altered Lipid Profile in COVID-19 Patients and Metabolic Reprogramming
Source: Front Microbiol. 2022 May 12;13:863802. doi: 10.3389/fmicb.2022.863802 (PMC9133671; doi:10.3389/fmicb.2022.863802)
Supplement: Supplementary file 1 [file Table_1.XLSX]

## Sheet: PMID34676128
KEGG 2021 Human
Index	Name	P-value	Adjusted p-value	Odds Ratio	Combined score
1	Complement and coagulation cascades	2.479e-06	0.0001488	27	348.45
2	PPAR signaling pathway	0.0008913	0.02674	17.5	122.89
3	Ferroptosis	0.004906	0.07359	20.84	110.8
4	IL-17 signaling pathway	0.001778	0.03557	13.64	86.36
5	Cholesterol metabolism	0.007223	0.08667	16.92	83.44
6	Fatty acid biosynthesis	0.04494	0.2754	23.45	72.75
7	Renin-angiotensin system	0.05706	0.2754	18.12	51.88
8	Vitamin digestion and absorption	0.05947	0.2754	17.33	48.9
9	Thyroid hormone synthesis	0.01571	0.1571	11.11	46.16
10	Glycosylphosphatidylinositol (GPI)-anchor biosynthesis	0.06427	0.2754	15.94	43.75
GO Biological Process 2021
Index	Name	P-value	Adjusted p-value	Odds Ratio	Combined score
1	positive regulation of cholesterol esterification (GO:0010873)	1.298e-06	0.0002038	207.74	2815.85
2	peptidyl-cysteine S-nitrosylation (GO:0018119)	6.344e-05	0.002656	271.37	2622.95
3	high-density lipoprotein particle remodeling (GO:0034375)	1.117e-07	2.339e-05	121.19	1939.82
4	regulation of very-low-density lipoprotein particle remodeling (GO:0010901)	9.5e-05	0.00351	203.52	1884.93
5	regulation of cholesterol esterification (GO:0010872)	3.381e-06	0.0003936	138.47	1744.38
6	positive regulation of steroid metabolic process (GO:0045940)	4.388e-06	0.0003936	124.62	1537.39
7	high-density lipoprotein particle assembly (GO:0034380)	4.388e-06	0.0003936	124.62	1537.39
8	platelet degranulation (GO:0002576)	6.49e-13	4.076e-10	42.07	1180.51
9	leukocyte aggregation (GO:0070486)	0.0001768	0.005842	135.67	1172.26
10	reverse cholesterol transport (GO:0043691)	1.036e-05	0.0007227	89	1021.48
GO Molecular Function 2021
Index	Name	P-value	Adjusted p-value	Odds Ratio	Combined score
1	arachidonic acid binding (GO:0050544)	9.5e-05	0.001425	203.52	1884.93
2	phosphatidylcholine-sterol O-acyltransferase activator activity (GO:0060228)	9.5e-05	0.001425	203.52	1884.93
3	apolipoprotein receptor binding (GO:0034190)	9.5e-05	0.001425	203.52	1884.93
4	icosatetraenoic acid binding (GO:0050543)	9.5e-05	0.001425	203.52	1884.93
5	icosanoid binding (GO:0050542)	0.0001328	0.001547	162.81	1453.35
6	RAGE receptor binding (GO:0050786)	0.0002269	0.001702	116.28	975.71
7	Toll-like receptor binding (GO:0035325)	0.0003455	0.001993	90.43	720.78
8	peptidoglycan immune receptor activity (GO:0016019)	0.01269	0.04325	99.72	435.52
9	TPR domain binding (GO:0030911)	0.01269	0.04325	99.72	435.52
10	cholesterol transfer activity (GO:0120020)	0.0009502	0.004751	50.85	353.85
GO Cellular Component 2021
Index	Name	P-value	Adjusted p-value	Odds Ratio	Combined score
1	platelet dense granule lumen (GO:0031089)	1.734e-10	4.046e-09	240.82	5412.59
2	spherical high-density lipoprotein particle (GO:0034366)	8.669e-07	1.011e-05	249.3	3479.83
3	platelet dense granule (GO:0042827)	1.739e-09	3.043e-08	135.41	2731.31
4	very-low-density lipoprotein particle (GO:0034361)	6.955e-06	6.086e-05	103.84	1233.19
5	triglyceride-rich plasma lipoprotein particle (GO:0034385)	6.955e-06	6.086e-05	103.84	1233.19
6	secretory granule lumen (GO:0034774)	1.308e-15	9.157e-14	27.2	932.09
7	high-density lipoprotein particle (GO:0034364)	1.471e-05	0.0001144	77.86	866.4
8	chylomicron (GO:0042627)	0.0002832	0.001652	101.74	831.17
9	collagen-containing extracellular matrix (GO:0062023)	4.303e-13	1.506e-11	20.25	576.47
10	podosome (GO:0002102)	0.0004884	0.00263	73.98	564.06

## Sheet: PMID32492406
Supplementary TABLE 1. GO and KEGG signaling pathway analysis for proteome of COVID-19 patients.
KEGG 2021 Human
Index	Name	P-value	Adjusted p-value	Odds Ratio	Combined score
1	Complement and coagulation cascades	1.985e-23	2.104e-21	52.7	2755.07
2	ECM-receptor interaction	1.157e-10	6.133e-09	23.29	532.92
3	Cholesterol metabolism	1.785e-08	6.308e-07	28.83	514.43
4	Systemic lupus erythematosus	1.148e-07	3.043e-06	12.83	204.99
5	Pertussis	6.084e-06	0.0001075	15.03	180.48
6	Malaria	0.0002221	0.002417	15	126.17
7	Focal adhesion	3.26e-06	6.911e-05	8.39	106
8	African trypanosomiasis	0.001377	0.01042	15.1	99.46
9	Coronavirus disease	1.042e-05	0.0001578	7.21	82.74
10	Staphylococcus aureus infection	0.0002591	0.002497	9.64	79.65
GO Biological Process 2021
Index	Name	P-value	Adjusted p-value	Odds Ratio	Combined score
1	platelet degranulation (GO:0002576)	6.524e-37	8.501e-34	62.76	5228.88
2	regulation of complement activation (GO:0030449)	3.601e-24	1.564e-21	90.68	4894.84
3	regulation of immune effector process (GO:0002697)	1.07e-23	3.486e-21	83.31	4406.55
4	high-density lipoprotein particle remodeling (GO:0034375)	5.149e-14	1.118e-11	143.21	4381.99
5	regulation of humoral immune response (GO:0002920)	1.513e-23	3.943e-21	81.12	4262.26
6	regulated exocytosis (GO:0045055)	4.005e-32	2.609e-29	39.94	2887.27
7	acute-phase response (GO:0006953)	1.871e-10	2.217e-08	117.24	2626.06
8	positive regulation of cholesterol esterification (GO:0010873)	1.467e-07	7.351e-06	138.27	2175.64
9	very-low-density lipoprotein particle remodeling (GO:0034372)	1.467e-07	7.351e-06	138.27	2175.64
10	reverse cholesterol transport (GO:0043691)	4.583e-10	4.265e-08	95.91	2062.48
GO Molecular Function 2021
Index	Name	P-value	Adjusted p-value	Odds Ratio	Combined score
1	phosphatidylcholine-sterol O-acyltransferase activator activity (GO:0060228)	4.054e-06	7.196e-05	171.36	2127.59
2	cholesterol transfer activity (GO:0120020)	5.518e-08	2.612e-06	67.03	1120.27
3	sterol transfer activity (GO:0120015)	7.453e-08	2.646e-06	62.24	1021.48
4	peptidoglycan immune receptor activity (GO:0016019)	0.000347	0.002898	113.26	902.3
5	L-lactate dehydrogenase activity (GO:0004459)	0.000347	0.002898	113.26	902.3
6	serine-type endopeptidase inhibitor activity (GO:0004867)	7.88e-11	5.595e-09	31.81	740.1
7	endopeptidase inhibitor activity (GO:0004866)	1.758e-13	2.497e-11	23.78	698.45
8	lipoprotein particle binding (GO:0071813)	2.66e-07	7.556e-06	45.85	694.14
9	low-density lipoprotein particle binding (GO:0030169)	2.671e-06	6.32e-05	53.16	682.19
10	high-density lipoprotein particle binding (GO:0008035)	0.0005184	0.003346	84.94	642.58
GO Cellular Component 2021
Index	Name	P-value	Adjusted p-value	Odds Ratio	Combined score
1	membrane attack complex (GO:0005579)	1.771e-08	1.391e-07	345.72	6170.93
2	high-density lipoprotein particle (GO:0034364)	6.033e-16	9.481e-15	162.58	5697.49
3	very-low-density lipoprotein particle (GO:0034361)	1.366e-12	1.669e-11	155.26	4241.55
4	triglyceride-rich plasma lipoprotein particle (GO:0034385)	1.366e-12	1.669e-11	155.26	4241.55
5	platelet alpha granule lumen (GO:0031093)	1.68e-25	6.159e-24	72.13	4114.78
6	platelet dense granule lumen (GO:0031089)	1.128e-10	1.241e-09	131.9	3021.21
7	platelet alpha granule (GO:0031091)	6.088e-23	1.674e-21	49.03	2508.15
8	secretory granule lumen (GO:0034774)	6.661e-35	7.328e-33	29.06	2287.08
9	collagen-containing extracellular matrix (GO:0062023)	1.876e-33	1.032e-31	24.63	1856.27
10	chylomicron (GO:0042627)	2.434e-07	1.785e-06	115.22	1754.62
