# Supplementary material for: Altered Lipid Profile in COVID-19 Patients and Metabolic Reprogramming
Source: Front Microbiol. 2022 May 12;13:863802. doi: 10.3389/fmicb.2022.863802 (PMC9133671; doi:10.3389/fmicb.2022.863802)
Supplement: Supplementary file 2 [file Table_2.xls]

## Sheet: table2
Supplementary TABLE 2. Enrichment analysis of 21 proteins from proteome of COVID-19 patients
Term	P-value	Odds Ratio	Combined Score
KEGG
Cholesterol metabolism	0.00124779	43.7083	292.25
PPAR signaling pathway	0.00270985	29.1038	172.029
Renin-angiotensin system	0.0238859	45.3568	169.383
Vitamin digestion and absorption	0.024912	43.3826	160.186
Glycosylphosphatidylinositol (GPI)-anchor biosynthesis	0.0269611	39.908	144.202
African trypanosomiasis	0.0381581	27.6986	90.4641
Fat digestion and absorption	0.0442138	23.7345	74.0213
BP
platelet degranulation (GO:0002576)	2.99513e-15	128.425	4294.75
regulated exocytosis (GO:0045055)	8.48188e-14	86.8772	2614.85
high-density lipoprotein particle remodeling (GO:0034375)	2.72138e-09	335.546	6617.68
positive regulation of cholesterol esterification (GO:0010873)	8.34531e-08	554.806	9042.77
regulation of cholesterol esterification (GO:0010872)	2.18128e-07	369.815	5672.29
MF
endopeptidase inhibitor activity (GO:0004866)	5.756e-06	42.1155	508.135
peptidase inhibitor activity (GO:0030414)	9.61294e-06	89.8288	1037.74
endopeptidase regulator activity (GO:0061135)	1.471e-05	77.2713	859.796
phosphatidylcholine-sterol O-acyltransferase activator activity (GO:0060228)	1.571e-05	525.658	5814.41
apolipoprotein receptor binding (GO:0034190)	1.571e-05	525.658	5814.41
CC
secretory granule lumen (GO:0034774)	2.54332e-13	58.4462	1694.95
collagen-containing extracellular matrix (GO:0062023)	7.05539e-11	39.6388	926.543
platelet dense granule lumen (GO:0031089)	8.92637e-10	469.859	9790.37
platelet dense granule (GO:0042827)	5.31191e-09	276.291	5264.25
spherical high-density lipoprotein particle (GO:0034366)	5.56726e-08	665.8	11121.4
