# Supplementary material for: Altered Lipid Profile in COVID-19 Patients and Metabolic Reprogramming
Source: Front Microbiol. 2022 May 12;13:863802. doi: 10.3389/fmicb.2022.863802 (PMC9133671; doi:10.3389/fmicb.2022.863802)
Supplement: Supplementary file 3 [file Table_3.XLS]

## Sheet: LIPEA Results
Supplementary TABLE 3. Enrichment analysis of lipidomic in COVID-19 patients.
Pathway name	Pathway lipids	Converted lipids (number)	Converted lipids (percentage)	Converted lipids (list)	p-value	Benjamini correction	Bonferroni correction
Sphingolipid metabolism	21	4	26.6667	C00836, C01120, C00550, C02934	0.00183094	0.0311259	0.0311259
Cholesterol metabolism	8	2	13.3333	C00187, C02530	0.0187234	0.0955056	0.318297
Fat digestion and absorption	8	2	13.3333	C00187, C02530	0.0187234	0.0955056	0.318297
Sphingolipid signaling pathway	9	2	13.3333	C00836, C00550	0.0236824	0.0955056	0.402601
Basal cell carcinoma	1	1	6.66667	C00187	0.0280899	0.0955056	0.477528
Vitamin digestion and absorption	15	2	13.3333	C00187, C02530	0.0626352	0.177466	1
Ovarian steroidogenesis	18	2	13.3333	C00187, C02530	0.0869274	0.211109	1
Necroptosis	4	1	6.66667	C00550	0.108004	0.229509	1
Choline metabolism in cancer	5	1	6.66667	C04230	0.133249	0.250767	1
Bile secretion	25	2	13.3333	C00187, C02530	0.15221	0.250767	1
Glycerophospholipid metabolism	26	2	13.3333	C04230, C04233	0.162261	0.250767	1
Aldosterone synthesis and secretion	8	1	6.66667	C00187	0.205042	0.290476	1
Steroid biosynthesis	41	2	13.3333	C00187, C02530	0.322315	0.421488	1
Pathways in cancer	15	1	6.66667	C00187	0.351549	0.426881	1
Neuroactive ligand-receptor interaction	17	1	6.66667	C01120	0.388525	0.440329	1
Primary bile acid biosynthesis	21	1	6.66667	C00187	0.45665	0.48519	1
Steroid hormone biosynthesis	61	1	6.66667	C00187	0.842032	0.842032	1
